# Supplementary material for: Near-Infrared On-Site Evaluation (NOSE) Examination of EBUS/EUSb Samples—A New Method for Sample Adequacy Evaluation
Source: Diagnostics (Basel). 2024 Aug 28;14(17):1887. doi: 10.3390/diagnostics14171887 (PMC11394049; doi:10.3390/diagnostics14171887)
Supplement: Supplementary file 1 [file diagnostics-14-01887-s001.zip]

Archive with 1 entries (1 files):
- diagnostics-3127991-supplementary.pdf
